# Supplementary material for: Development of a rat forelimb vascularized composite allograft (VCA) perfusion protocol
Source: PLoS One. 2023 Jan 18;18(1):e0266207. doi: 10.1371/journal.pone.0266207 (PMC9847903; doi:10.1371/journal.pone.0266207)
Supplement: S1 File — (XLSX) [file pone.0266207.s001.xlsx]

## Sheet: Sheet1
Hindlimb Control				experimental dates			Forelimb Control (0.8ml/min)				experimental dates			Forelimb Control (1ml/min)				experimental dates
Flow Rates							Flow Rates							Flow Rates
Time (min)	0	60	120				Time (min)	0	60	120				Time (min)	0	60	120
flow (ml/min)	0.1	2	2.1	2020-08-11			flow (ml/min)	0.1	0.8	0.8	2020-10-05			flow (ml/min)	0.1	1	1	2020-10-06
	0.1	1	1.6	2020-08-10				0.1	0.8	0.8	2020-09-29				0.1	0.32	1	2020-10-06
	0.1	1	0.5	control 3				0.1	0.8	0.8	3/29/21 R				0.1	1	1	3/24/21 R
	0.2	0.75	1	Marion				0.1	0.8	0.8	3/29/21 L				0.1	1	1	3/24/21 L
Average	0.125	1.1875	1.3				Average	0.1	0.8	0.8				Average	0.1	0.83	1
stand dev +	0.05	0.554339	0.697615				stand dev +	0	0	0				stand dev +	0	0.34	0
stand dev -	-0.05	-0.554339	-0.697615				stand dev -	0	0	0				stand dev -	0	-0.34	0
Weight							Weight							Weight
	Pre	Post						Pre	Post						Pre	Post
	20.9	21.1		2020-08-11				10.8	10.4		2020-10-05				10.8	9.9		2020-10-06
	22.7	22.2		2020-08-10				11.7	11		2020-09-29				10.2	10.3		2020-10-06
	14.3	10.7		control 3				8.9	8.9		3/29/21 R				10.6	11		3/24/21 R
	11.7			Marion				7.8	7.7		3/29/21 L				8.8	9.7		3/24/21 L
Average	17.4	18					Average	9.8	9.5					Average	10.1	10.225
stand dev +	5.24214	6.34586					stand dev +	1.772	1.48997					stand dev +	0.90185	0.57373
stand dev -	-5.24214	-6.34586					stand dev -	-1.772	-1.48997					stand dev -	-0.90185	-0.57373
Weighted Resistance							Weighted Resistance							Weighted Resistance
Time (min)	0	60	120				Time (min)	0	60	120				Time (min)	0	60	120
mmHg (ml*min^-1)	3.11005	0.478469	0.364548	2020-08-11			mmHg (ml*min^-1)	3.611	3.194	2.222	2020-10-05			mmHg (ml*min^-1)	3.611	3.194	2.222	2020-10-06
	7.92952	0.881057	0.59196	2020-08-10					3.20513	2.45726	2020-09-29				3.824	3.382	2.353	2020-10-06
	14.4522	2.0979	8.39161	control 3				22.4719	5.61798	4.14326	3/29/21 R				14.6	2.972	2.406	3/24/21 R
	10.6838	3.76068	2.30769	Marion				53.2051	6.08974	6.08974	3/29/21 L					3.97727	3.52273	3/24/21 L
Average	9.04388	1.80453	2.91395				Average	26.4293	4.52671	3.72807				Average	7.345	3.38132	2.62593
stand dev +	4.77464	1.47466	3.75337				stand dev +	25.0328	1.54452	1.79193				stand dev +	6.28392	0.431197	0.602845
stand dev -	-4.77464	-1.47466	-3.75337				stand dev -	-25.0328	-1.54452	-1.79193				stand dev -	-6.28392	-0.431197	-0.602845
Oxygen Uptake							Oxygen Uptake							Oxygen Uptake
Time (min)	0	60	120				Time (min)	0	60	120				Time (min)	0	60	120
Oxygen Uptake (ml*min^-1)/gram	0.0724153	1.22896	0.892872	2020-08-11			Oxygen Uptake (ml*min^-1)/gram	0.121	0.421	0.335	2020-10-05			Oxygen Uptake (ml*min^-1)/gram	0.176	0.675	1.047	2020-10-06
	0.0474458	0.515956	0.728148	2020-08-10				0.0547487	0.435843	0.650544	2020-09-29				0.084	0.249	0.68	2020-10-06
	3.88575	10.833	4.396	control 3				0.0282247	0.725375	0.533447	3/29/21 R				0.0799811	0.610226	0.633925	3/24/21 R
	0.22141	0.442821	0.826598	Marion				0.00684359	0.122379	0.231877	3/29/21 L				0.123816	1.14895	1.1097	3/24/21 L
Average	1.05676	3.25518	1.7109				Average	0.0527043	0.426149	0.437717				Average	0.115949	0.670795	0.867657
stand dev +	1.88756	5.06431	1.79134				stand dev +	0.0495679	0.246261	0.189192				stand dev +	0.0446559	0.36979	0.245355
stand dev -	-1.88756	-5.06431	-1.79134				stand dev -	-0.0495679	-0.246261	-0.189192				stand dev -	-0.0446559	-0.36979	-0.245355
Glucose Uptake							Glucose Uptake							Glucose Uptake
Time (min)	0	60	120				Time (min)	0	60	120				Time (min)	0	60	120
Glucose Uptake (ml*min^-1)/gram	39.8379	743.64	-278.865	2020-08-11			Glucose Uptake (ml*min^-1)/gram	10.279	411.163	0	2020-10-05			Glucose Uptake (ml*min^-1)/gram	5.139	308.374	256.978	2020-10-06
	56.241	489.052	625.987	2020-08-10				147.071	455.446	417.491	2020-09-29				5.441	243.797	272.095	2020-10-06
	240	840	1440	control 3				18.7104	349.26	399.155	3/29/21 R				-57.6021	157.097	314.193	3/24/21 R
				Marion				21.349	398.515	455.446	3/29/21 L				-296.46	189.23	378.46	3/24/21 L
Average	112.026	690.898	595.707				Average	62.3768	401.074	424.03				Average	-116.207	196.708	321.583
stand dev +	111.132	181.321	859.833				stand dev +	65.3166	43.68	213.307				stand dev +	143.489	66.3183	54.3721
stand dev -	-111.132	-181.321	-859.833				stand dev -	-65.3166	-43.68	-213.307				stand dev -	-143.489	-66.3183	-54.3721
Venous Lactate							Venous Lactate							Venous Lactate
Time (min)	0	60	120				Time (min)	0	60	120				Time (min)	0	60	120
Lactate (mM)	3.13	2.26	1.86	2020-08-11			Lactate (mM)	2.11	2.72	2.13	2020-10-05			Lactate (mM)	6.16	1.98	2.41	2020-10-06
	4.42	4.74	2.73	2020-08-10				7.06	2.43	2.79	2020-09-29				7.3	2.98	2.06	2020-10-06
	4.49	4.1	3.8	control 3				6.56	2.14	2.68	3/29/21 R				5.11	2.71	4.37	3/24/21 R
	7.67	4.29	2.91	Marion				7.75	1.49	2.46	3/29/21 L				6.56	2.2	2.98	3/24/21 L
Average	4.9275	3.8475	2.825				Average	5.87	2.195	2.515				Average	6.2825	2.4675	2.955
stand dev +	1.93229	1.09183	0.795424				stand dev +	2.5537	0.526276	0.291033				stand dev +	0.91325	0.458503	1.01668
stand dev -	-1.93229	-1.09183	-0.795424				stand dev -	-2.5537	-0.526276	-0.291033				stand dev -	-0.91325	-0.458503	-1.01668
Potassium							Potassium							Potassium
Time (min)	0	60	120				Time (min)	0	60	120				Time (min)	0	60	120
Potassium (mM)	5.8	5.5	5.5	2020-08-11			Potassium (mM)	8.4	5.7	5.5	2020-10-05			Potassium (mM)	7.1	5.9	6.3	2020-10-06
	6.2	5.9	5.7	2020-08-10				7.5	5.5	6	2020-09-29				6.9	5.6	5.9	2020-10-06
	6	7.7	8.2	control 3				5.2	5.3	5.6	3/29/21 R				5.6	6	6.4	3/24/21 R
	6	5	4.4	Marion				5.2	5.1	5.4	3/29/21 L				5.5	5.8	6.2	3/24/21 L
Average	6	6.025	5.95				Average	6.575	5.4	5.625				Average	6.275	5.825	6.2
stand dev +	0.163299	1.1758	1.6052				stand dev +	1.62967	0.258199	0.262996				stand dev +	0.84212	0.170783	0.216025
stand dev -	-0.163299	-1.1758	-1.6052				stand dev -	-1.62967	-0.258199	-0.262996				stand dev -	-0.84212	-0.170783	-0.216025
